# Supplementary material for: Efficiency of the Cerebroplacental Ratio in Identifying High-Risk Late-Term Pregnancies
Source: Medicina (Kaunas). 2023 Sep 15;59(9):1670. doi: 10.3390/medicina59091670 (PMC10535994; doi:10.3390/medicina59091670)
Supplement: Supplementary file 1 [file medicina-59-01670-s001.zip]

Archive with 1 entries (1 files):
- medicina-2573862-supplementary.pdf
